# Supplementary material for: Salt Priming as a Smart Approach to Mitigate Salt Stress in Faba Bean (Vicia faba L.)
Source: Plants (Basel). 2022 Jun 20;11(12):1610. doi: 10.3390/plants11121610 (PMC9228577; doi:10.3390/plants11121610)
Supplement: Supplementary file 1 [file plants-11-01610-s001.zip]

Archive with 1 entries (1 files):
- plants-1763446-supplementary.pdf
